# Supplementary material for: A Qualitative Study on Concerns, Needs, and Expectations of Hospital Patients Related to Climate Change: Arguments for a Patient-Centered Adaptation
Source: Int J Environ Res Public Health. 2021 Jun 5;18(11):6105. doi: 10.3390/ijerph18116105 (PMC8201225; doi:10.3390/ijerph18116105)
Supplement: Supplementary file 1 [file ijerph-18-06105-s001.zip]

Archive with 1 entries (1 files):
- ijerph-1215303-supplementary.pdf
